# Supplementary material for: The Effect of Spring Barley Fertilization on the Content of Polycyclic Aromatic Hydrocarbons, Microbial Counts and Enzymatic Activity in Soil
Source: Int J Environ Res Public Health. 2023 Feb 21;20(5):3796. doi: 10.3390/ijerph20053796 (PMC10001663; doi:10.3390/ijerph20053796)
Supplement: Supplementary file 1 [file ijerph-20-03796-s001.zip]

Archive with 1 entries (1 files):
- ijerph-2170128-supplementary.pdf
